# Supplementary material for: Diversity and transmission of koala retrovirus: a case study in three captive koala populations
Source: Sci Rep. 2022 Sep 22;12:15787. doi: 10.1038/s41598-022-18939-6 (PMC9499970; doi:10.1038/s41598-022-18939-6)
Supplement: Supplementary file 2 — Supplementary Information 2. [file 41598_2022_18939_MOESM2_ESM.xlsx]

## Sheet: Sheet1
Supplementary Table S2: Frequency of KoRV sequence reads within each koala
GenBank Sequence ID	Subtype	C1	C2	C3	C4	C5	C6	C7	C8	C9	C10	C11	C12	C13	C14	C15	C16	C17	C18	C19	C20	C21	C22	C23	C24	C25	C26	C27	C28	C29	C30	C31	C32	C33	D1	D2	D3	D4	D5	D6	D7	D8	D9	D10	D11	D12	D13	D14	D15
ON839090	A	0	0	0	0	0	0	0	0	0	0	0	0	0	0	0	0	0	0	0	0	0	0	0	0	0	0	0	0	0	0	0	0	0	0	0	0.00566845	0	0	0.0300969	0.00717978	0	0	0	0	0	0	0	0
ON839091	A	99.0233	99.9627	98.9243	97.9612	99.012	97.233	99.4462	97.5913	99.4051	99.4755	98.9301	99.9486	99.7474	99.9638	99.4565	98.8933	98.9518	99.089	96.4827	99.2045	97.4823	99.4228	98.3144	99.8237	98.8426	99.7244	99.2524	97.9142	96.5105	98.4543	99.5217	99.6939	99.4958	99.9941	99.0218	92.0443	95.1062	97.9131	97.83	95.2829	100	99.4787	100	100	99.2693	100	100	99.9828
ON839092	A	0	0	0	0	0	0.150504	0	0.0114155	0	0	0	0	0	0	0	0	0	0	0	0	0.0196696	0	0	0	0	0	0	0	0.128806	0.0176647	0	0	0	0	0	0	0	0	0	0	0	0	0	0	0	0	0	0
ON839093	A	0	0	0	0	0	0	0	0	0	0	0	0	0	0	0	0	0	0	0	0	0	0	0	0	0	0	0	0	0	0	0	0	0	0	0	0	0	0	0	0	0	0	0	0	0	0	0	0
ON839094	A	0	0	0	0	0	0	0	0	0	0.00771367	0	0	0	0	0	0	0.0187178	0.0120664	0.0139577	0	0	0	0	0	0.00410442	0	0	0.0153368	0	0	0	0	0	0	0	0	0	0	0	0	0	0	0	0	0	0	0	0
ON839095	A	0	0	0	0	0	0	0	0	0	0	0	0	0	0	0	0	0	0	0	0	0	0	0	0	0	0	0	0	0	0	0	0	0	0	0	0	0.0576868	0	0	0	0	0	0	0	0	0	0	0
ON839096	A	0	0	0	0.00888376	0	0.235403	0	0.0399543	0	0	0	0	0	0	0	0	0	0	0.0348943	0	0.157356	0	0	0	0	0	0	0	0	0	0	0	0	0	0	0	0.0961446	0	0	0	0	0	0	0	0	0	0	0
ON839097	A	0	0	0	0	0	0	0	0	0	0	0	0	0	0	0	0	0	0.00603318	0.146556	0	0	0	0	0	0	0	0	0	0	0	0	0	0	0	0	0	0	0	0	0	0	0	0	0	0	0	0	0
ON839098	A	0	0	0	0	0	0	0	0	0	0	0	0	0	0	0	0	0	0	0	0	0	0	0	0	0	0	0	0	0	0	0	0	0	0	0	0	0	0	0	0	0	0	0	0	0	0	0	0
ON839099	A	0	0	0	0	0	0	0	0	0	0	0	0	0	0	0	0	0	0	0.00697885	0	0	0	0	0	0	0	0	0	0	0	0	0	0	0	0	0	0.00961446	0	0.00300969	0	0	0	0	0	0	0	0	0
ON839100	A	0	0	0	0	0	0	0	0	0	0	0	0	0	0	0	0	0	0	0	0	0	0	0	0	0	0	0	0	0.0117096	0	0	0	0	0	0	0	0	0	0	0	0	0	0	0	0	0	0	0
ON839101	A	0	0	0	0	0	0	0	0	0	0	0	0	0	0	0	0	0	0	0	0	0	0	0	0	0	0	0	0	0	0	0	0	0	0	0.0369117	0	0.00961446	0	0	0	0	0	0	0	0	0	0	0
ON839102	A	0	0	0	0	0	0	0	0	0	0	0	0	0	0	0	0	0	0	0	0	0	0	0	0	0	0	0	0	0	0	0	0	0	0	0	0.204064	0	0.0257637	0.0601938	0.0717978	0	0	0	0	0	0	0	0
ON839103	A	0	0	0	0	0	0.00771813	0	0	0	0	0	0	0	0	0	0	0	0	0	0	0	0.0137438	0	0	0	0.00296323	0	0	0	0	0	0	0	0	0	0	0	0	0	0	0	0	0	0	0	0	0	0
ON839104	A	0	0	0	0	0	0	0	0	0	0	0	0	0	0	0	0	0	0	0	0	0	0	0	0	0	0	0	0	0	0	0	0	0	0	0	0.00566845	0.00961446	0	0	0	0	0	0	0	0	0	0	0
ON839105	A	0	0	0	0	0	0	0	0	0	0	0	0	0	0	0	0	0	0	0	0	0	0	0	0	0	0	0	0	0	0	0	0	0	0	0.0492156	0	0.00961446	0	0	0	0	0	0	0	0	0	0	0
ON839106	A	0	0	0	0	0	0	0	0	0	0	0	0	0	0	0	0	0	0	0	0	0	0	0	0	0	0	0	0	0	0	0	0	0	0	0	0	0	0	0	0	0	0	0	0	0	0	0	0
ON839107	A	0.00460723	0	0	0	0	0	0	0	0	0	0	0	0	0	0	0	0	0	0.0139577	0	0	0	0	0	0	0	0	0	0	0	0	0	0	0	0	0	0	0	0	0	0	0	0	0	0	0	0	0
ON839108	A	0	0	0	0	0.00481928	0	0	0	0	0.00771367	0	0	0	0	0	0	0.00935891	0	0	0	0	0	0	0	0.00410442	0.00888968	0	0	0	0.00883236	0	0	0.00646412	0	0	0	0	0	0	0	0	0	0	0	0	0	0	0
ON839109	A	0.00460723	0.0372578	0.0147863	0.00444188	0.0289157	0.0115772	0	0.00570776	0	0	0	0	0.031569	0.0361533	0	0	0.0187178	0	0	0.0198886	0	0.0137438	0	0.0220313	0.0164177	0.00296323	0.0439754	0.0153368	0.0234192	0.00883236	0.00576269	0.0286971	0.0193924	0	0	0	0	0	0	0	0	0	0	0	0	0	0	0
ON839110	A	0	0	0	0	0	0	0	0	0	0	0	0.0256871	0	0	0.0271739	0.00621736	0.00935891	0.00603318	0.00697885	0	0	0	0	0.0220313	0.0164177	0	0	0.00383421	0	0.00883236	0.0172881	0.0191314	0	0	0	0	0	0	0	0	0	0	0	0	0	0	0	0
ON839111	A	0	0	0	0	0	0	0	0	0	0	0	0	0.010523	0	0.0271739	0	0	0	0	0	0	0	0	0	0	0	0	0	0	0	0	0	0	0	0	0	0	0	0	0	0	0	0	0	0	0	0	0
ON839112	A	0	0	0	0	0	0	0	0	0	0	0	0	0	0	0	0	0	0	0	0	0	0	0	0	0	0	0	0	0	0	0	0	0	0	0	0	0	0.00368053	0	0	0	0	0	0	0	0	0	0
ON839113	A	0.00460723	0	0.00369658	0.00444188	0	0	0	0	0	0	0	0	0	0	0	0.00621736	0	0.00603318	0.00697885	0	0	0	0	0	0.00410442	0	0	0	0	0	0	0	0	0	0	0	0	0	0	0	0	0	0	0	0	0	0	0
ON839114	A	0.00460723	0	0	0	0	0	0	0	0	0	0	0	0	0	0	0	0	0	0	0	0	0	0	0	0	0.00296323	0	0	0	0	0	0.00956572	0	0	0	0	0	0	0	0	0	0	0	0	0	0	0	0
ON839115	B	0	0	0	0	0	0	0	0	0	0	0	0	0	0	0	0	0	0	0	0	0	0	0	0	0	0	0	0	0	0	0	0	0	0	0	0	0	0	0	0	0	0	0	0	0	0	0	0
ON839116	B	0	0	0	0	0	0	0	0	0	0	0	0	0	0	0	0	0	0	0.00697885	0	0	0	0	0	0	0	0	0	0	0	0	0	0	0	0	0.0765241	0	0	0.0692229	0.00717978	0	0	0	0	0	0	0	0
ON839117	B	0	0	0	0	0	0	0	0	0	0	0	0	0	0	0	0	0	0	0	0	0	0	0	0	0	0	0	0	0	0	0	0	0	0	0	0	0.00961446	0	0	0	0	0	0	0	0	0	0	0
ON839118	B	0	0	0	0	0	0	0	0	0	0	0	0	0	0	0	0	0	0	0.0139577	0	0	0	0	0	0	0	0	0	0	0	0	0	0	0	0	0.0283423	0.00961446	0	0	0	0	0	0	0	0	0	0	0
ON839119	B	0	0	0	0	0	0	0.039557	0	0	0	0	0	0	0	0	0	0	0.00603318	1.11662	0.0198886	0.0196696	0	0	0	0	0	0	0	0	0	0	0	0	0	0	0	0	0	0	0	0	0	0	0	0	0	0	0
ON839120	B	0	0	0	0	0	0	0	0	0	0	0	0	0	0	0	0	0	0	0.104683	0	0	0	0	0	0	0	0	0	0.550351	0.0618265	0	0	0	0	0	0	3.57658	0	0	0	0	0	0	0	0	0	0	0
ON839121	B	0	0	0	0	0	0	0	0	0	0	0	0	0	0	0	0	0	0	0.153535	0	0	0.0137438	0	0	0	0	0	0	0.0351288	0	0	0	0	0	0	0.0510161	0.471109	0.00368053	0.0331066	0	0	0	0	0	0	0	0	0
ON839122	B	0	0	0	0	0	0	0	0	0	0	0	0	0	0	0	0	0	0	0.097704	0	0	0	0	0	0	0	0	0	0	0	0	0	0	0	0	0	0	0	0	0	0	0	0	0	0	0	0	0
ON839123	B	0	0	0	0	0	0	0	0	0	0	0	0	0	0	0	0	0	0	0.0558308	0	0	0	0	0	0	0	0	0	0	0	0	0	0	0	0	7.40016	0.346121	1.89547	1.71251	4.58788	0	0	0	0	0	0	0	0
ON839124	B	0	0	0	0	0	0	0	0	0	0	0	0	0	0	0	0	0	0	0.00697885	0	0	0	0	0	0	0	0	0	0	0	0	0	0	0	0	0	0	0	0	0	0	0	0	0	0	0	0	0
ON839125	B	0	0	0	0	0	0	0	0	0	0	0	0	0	0	0	0	0	0	0	0	0	0	0	0	0	0	0	0	0	0	0	0	0	0	0	0.0226738	0	0	0.00902907	0.00717978	0	0	0	0	0	0	0	0
ON839126	B	0	0	0	0	0	0	0	0	0	0	0	0	0	0	0	0	0	0	0	0	0	0	0	0	0	0	0	0	0	0	0	0	0	0	0	0	0	0	0	0	0	0	0	0	0	0	0	0
ON839127	B	0	0	0	0	0	0	0	0	0	0	0	0	0	0	0	0	0	0	0	0	0	0	0	0	0	0	0	0	0	0	0	0	0	0	0	0	0	0	0.0120388	0	0	0	0	0	0	0	0	0
ON839128	D	0	0	0	0	0	0	0	0	0	0	0	0	0	0	0	0	0	0	0	0	0	0	0	0	0	0	0	0	0	0	0	0	0	0	0	0	0	0	0	0	0	0	0	0	0	0	0	0
ON839129	D	0	0	0.00369658	0	0	0	0	0	0	0	0	0	0	0	0	0	0	0	0	0.0198886	0	0	0	0	0	0	0	0	0	0	0	0	0	0	0	0	0	0	0	0	0	0	0	0	0	0	0	0
ON839130	D	0	0	0	0.00444188	0	0	0	0	0	0	0	0	0	0	0	0	0	0	0	0	0	0	0	0	0	0	0	0.00383421	0	0	0	0	0	0	0	0	0	0	0	0	0	0	0	0	0	0	0	0
ON839131	D	0	0	0	0	0	0	0	0	0	0	0	0	0	0	0	0	0	0	0	0	0	0	0	0	0	0	0	0	0	0	0	0	0	0	0.0861273	0	0	0	0	0	0	0	0	0	0	0	0	0
ON839132	D	0	0	0	0	0	0	0	0	0	0	0	0	0	0	0	0	0	0	0	0	0	0	0	0	0	0	0	0	0	0	0	0	0	0	0.0369117	0	0.00961446	0	0	0	0	0	0	0	0	0	0	0
ON839133	D	0	0	0	0	0	0	0	0	0	0	0	0	0	0	0	0	0	0	0	0	0	0	0	0	0	0	0	0	0	0	0	0	0	0	0.0492156	0	0.00961446	0	0	0	0	0	0	0	0	0	0	0
ON839134	D	0	0	0	0	0	0	0	0	0	0	0	0	0	0	0	0	0	0	0	0	0	0	0	0	0	0	0	0	0	0	0	0	0	0	0	0	0	0	0	0	0	0	0	0	0	0	0	0
ON839135	D	0	0	0	0	0	0	0	0	0	0	0	0	0	0	0	0	0	0	0	0	0	0	0	0	0	0	0	0	0	0	0	0	0	0	0	0	0	0	0	0	0	0	0	0	0	0	0	0
ON839136	D	0	0	0	0	0	0	0	0	0	0	0	0	0	0	0	0	0	0	0	0	0	0	0	0	0	0	0	0	0	0	0	0	0	0	0	0	0	0	0	0	0	0	0	0	0	0	0	0
ON839137	D	0	0	0	0	0	0	0	0	0	0	0	0	0	0	0	0	0	0	0	0	0	0	0	0	0	0	0	0	0	0	0	0	0	0	0	0	0	0	0	0	0	0	0	0	0	0	0	0
ON839138	D	0	0	0	0	0	0	0	0.0114155	0	0	0	0	0	0	0	0	0	0	0	0	0	0	0	0	0	0	0	0	0	0	0	0	0	0	0	0	0	0	0	0	0	0	0	0	0	0	0	0
ON839139	D	0	0	0	0	0	0	0	0	0	0	0	0.0256871	0	0	0	0.00621736	0.00935891	0	0.00697885	0	0	0	0	0	0.0123132	0	0	0	0	0	0	0	0	0	0	0	0	0	0	0	0	0	0	0	0	0	0	0
ON839140	D	0	0	0	0	0	0	0	0	0	0	0	0	0	0	0	0	0	0	0	0	0	0	0	0	0	0	0	0	0	0	0	0	0	0	0.719779	0	0.269205	0	0	0	0	0	0	0	0	0	0	0
ON839141	D	0	0	0	0	0	0	0	0	0	0	0	0	0	0	0	0	0	0	0	0	0	0	0	0	0	0	0	0	0.0351288	0	0	0	0	0	0	0.0141711	0	0	0.0180581	0	0	0	0	0	0	0	0	0
ON839142	D	0	0	0	0	0	0	0	0	0	0	0	0	0	0	0	0	0	0	0	0	0	0	0	0	0	0	0	0	0	0	0	0	0	0	0	0	0	0	0	0	0	0	0	0	0	0	0	0
ON839143	D	0	0	0	0	0	0	0	0	0	0	0	0	0	0	0	0	0	0	0	0	0	0	0	0	0	0	0	0	0	0	0	0	0	0	0	0.0906952	0	0.0736106	0.0842714	0	0	0	0	0	0	0	0	0
ON839144	D	0	0	0	0	0	0	0	0	0	0	0	0	0	0	0	0	0	0	0	0	0	0	0	0	0	0	0	0	0	0	0	0	0	0	0	0	0	0	0.00601938	0.00717978	0	0	0	0	0	0	0	0
ON839145	D	0	0	0	0	0	0	0	0	0	0	0	0	0	0	0	0.0621736	0.0280767	0.066365	0.104683	0	0	0	0	0	0.135446	0	0	0	0	0	0.0576269	0.00956572	0	0	0	0	0	0	0	0	0	0	0	0	0	0	0	0
ON839146	D	0	0	0	0	0	0	0	0	0	0	0	0	0	0	0	0	0.0374357	0	0.0697885	0	0	0	0	0	0.0533574	0	0	0.00383421	0	0	0.0230508	0	0	0	0	0	0	0	0	0	0	0	0	0	0	0	0	0
ON839147	D	0	0	0	0	0	0	0	0	0	0	0	0	0	0	0	0	0	0	0	0	0	0	0	0	0	0	0	0	0	0	0	0	0	0.00587475	0	0	0	0	0	0	0	0.521339	0	0	0.730651	0	0	0.0172488
ON839148	D	0	0	0	0	0	0	0	0.913242	0	0	0	0	0	0	0	0	0	0	0	0	0.570417	0	1.30059	0	0	0	0	0	0	0.256138	0	0	0	0	0	0	0	0	0	0	0	0	0	0	0	0	0	0
ON839149	D	0	0	0	0	0	0	0	0	0	0	0	0	0	0	0	0	0	0	0	0	0	0	0	0	0	0	0	0	0	0	0	0	0	0	0	0	0	0	0	0	0	0	0	0	0	0	0	0
ON839150	D	0	0	0	0	0	0	0	0	0	0	0	0	0	0	0	0	0	0	0	0	0	0	0	0	0	0	0	0	0	0	0	0	0	0	0	0	0	0	0	0	0	0	0	0	0	0	0	0
ON839151	D	0	0	0	0	0	0	0	0	0	0	0	0	0	0	0	0	0	0	0	0	0	0	0	0	0	0	0	0	0	0	0	0	0	0	0	0	0	0	0	0	0	0	0	0	0	0	0	0
ON839152	D	0	0	0	0	0	0	0	0	0	0	0	0	0	0	0	0	0	0	0	0	0	0	0	0	0	0	0	0	0	0	0	0	0	0	0	0	0	0	0	0	0	0	0	0	0	0	0	0
ON839153	D	0	0	0	0	0	0.540269	0.474684	0	0	0	0	0	0	0	0	0	0	0	0	0	0	0.536009	0	0	0	0.257801	0	0	0	0	0	0	0	0	0	0	0	0	0	0	0	0	0	0	0	0	0	0
ON839154	D	0	0	0	0	0	0	0	0	0	0	0	0	0	0	0	0	0	0	0	0	0	0	0	0	0	0	0	0	0.971897	0	0	0	0	0	0	0	0	0	0	0	0	0	0	0	0	0	0	0
ON839155	D	0.0230362	0	0	0	0	0	0	0	0	0	0	0	0	0	0.0543478	0	0	0	0.0837462	0.0198886	0	0	0	0	0.0738795	0	0	0	0	0	0	0	0	0	0	0	0	0	0	0	0	0	0	0	0	0	0	0
ON839156	D	0.119788	0	0.133077	0.106605	0.106024	0	0	0.00570776	0.118977	0.0308547	0.0334336	0	0.010523	0	0.0543478	0.0932604	0.00935891	0.0844646	0.097704	0.0198886	0.0393391	0	0	0	0.0861927	0	0.0439754	0.0268395	0.0117096	0	0.00576269	0	0.0646412	0	0	0	0	0	0	0	0	0	0	0	0	0	0	0
ON839157	D	0.792444	0	0.88718	1.88336	0.828916	0	0.039557	0	0.46401	0.478247	1.03644	0	0.199937	0	0.380435	0.907734	0.795508	0.705882	1.33296	0.676213	0.0590087	0	0	0.132188	0.734691	0	0.659631	1.47617	0	0	0.339999	0.210446	0.40724	0	0	0	0	0	0	0	0	0	0	0	0	0	0	0
ON839158	E	0	0	0	0	0	0	0	0	0	0	0	0	0	0	0	0	0	0	0	0	0	0	0	0	0	0	0	0	0	0	0	0	0	0	0	0.00850268	0	0.00368053	0.00300969	0	0	0	0	0	0	0	0	0
ON839159	E	0	0	0	0	0	0	0	0	0	0	0	0	0	0	0	0	0	0	0	0	0	0	0	0	0	0	0	0	0	0	0	0	0	0	0	0.0481818	0	0.0809717	0.129417	0.0287191	0	0	0	0	0	0	0	0
ON839160	G	0	0	0	0	0	0	0	0	0	0	0	0	0	0	0	0	0	0	0	0	0	0	0	0	0	0	0	0	0	0	0	0	0	0	0	0	0	0	0	0	0	0	0	0	0	0	0	0
ON839161	G	0	0	0	0	0	0	0	0	0	0	0	0	0	0	0	0	0	0	0	0	0	0	0	0	0	0	0	0	0	0	0	0	0	0	0	0	0	0	0	0	0	0	0	0	0	0	0	0
ON839162	H	0	0	0	0	0	0	0	0	0	0	0	0	0	0	0	0	0	0	0	0	0	0	0	0	0	0	0	0	0	0	0	0	0	0	0	0	0	0	0	0	0	0	0	0	0	0	0	0
ON839163	H	0	0	0	0	0	0	0	0	0	0	0	0	0	0	0	0	0	0	0	0	0	0	0	0	0	0	0	0	0	0	0	0	0	0	0	0	0	0	0	0	0	0	0	0	0	0	0	0
ON839164	H	0	0	0	0	0	0	0	0	0	0	0	0	0	0	0	0	0	0	0	0	0	0	0	0	0	0	0	0	0	0	0	0	0	0	0	0	0	0	0	0	0	0	0	0	0	0	0	0
ON839165	H	0	0	0	0	0	0	0	0	0	0	0	0	0	0	0	0	0	0	0	0	0	0	0	0	0	0	0	0	0	0	0	0	0	0	0	0	0	0	0	0	0	0	0	0	0	0	0	0
ON839166	I	0	0	0	0	0	0.0347316	0	0	0	0	0	0	0	0	0	0	0	0	0	0	0	0	0	0	0	0	0	0	0	0	0	0	0	0	0	0	0	0	0	0	0	0	0	0	0	0	0	0
ON839167	I	0	0	0	0	0	0.0347316	0	0.0171233	0	0	0	0	0	0	0	0	0	0	0	0	0	0	0	0	0	0	0	0	0	0	0	0	0	0	0	0	0	0	0	0	0	0	0	0	0	0	0	0
ON839168	I	0	0	0	0	0	1.37769	0	1.1758	0	0	0	0	0	0	0	0	0	0	0	0	1.63257	0	0.0513391	0	0	0	0	0.00766842	0	1.03339	0	0.0286971	0	0	0	0	0	0	0	0	0	0	0	0	0	0	0	0
ON839169	I	0	0	0	0	0	0.0270135	0	0	0	0	0	0	0	0	0	0	0	0	0	0	0	0	0	0	0	0	0	0	0	0	0	0	0	0	0	0	0	0	0	0	0	0	0	0	0	0	0	0
ON839170	I	0	0	0	0	0	0	0	0	0	0	0	0	0	0	0	0	0	0	0	0	0	0	0	0	0	0	0	0	0	0	0	0	0	0	0	0	0	0	0	0	0	0	0	0	0	0	0	0
ON839171	I	0	0	0	0	0	0	0	0	0	0	0	0	0	0	0	0	0	0	0	0	0	0	0	0	0	0	0	0	0	0	0	0	0	0	0	0	0	0	0	0	0	0	0	0	0	0	0	0
ON839172	I	0	0	0	0	0	0	0	0	0	0	0	0	0	0	0	0	0	0	0	0	0	0	0	0	0	0	0	0	0.526932	0	0	0	0	0	0	0	0	0	0	0	0	0	0	0	0	0	0	0
ON839173	I	0	0	0	0	0	0	0	0	0	0	0	0	0	0	0	0	0	0	0	0	0	0	0	0	0	0	0	0	0	0	0	0	0	0	0	0	0	0	0	0	0	0	0	0	0	0	0	0
ON839174	I	0	0	0	0	0	0	0	0	0	0	0	0	0	0	0	0	0	0	0	0	0	0	0	0	0	0	0	0	0.0351288	0	0	0	0	0	0	0	0	0	0	0	0	0	0	0	0	0	0	0
ON839175	I	0	0	0	0	0.00481928	0.347316	0	0.228311	0	0	0	0	0	0	0	0	0	0	0	0	0.0196696	0	0	0	0	0	0	0	0.444965	0.0706589	0	0	0	0	0	0	0	0	0	0	0	0	0	0	0	0	0	0
ON839176	I	0	0	0	0	0	0	0	0	0	0	0	0	0	0	0	0	0	0	0	0	0	0	0	0	0	0	0	0	0	0	0	0	0	0	0	0	0	0	0	0	0	0	0	0	0	0	0	0
ON839177	I	0	0	0	0	0	0	0	0	0	0	0	0	0	0	0	0	0	0	0	0	0	0	0	0	0	0	0	0	0	0	0	0	0	0	0	0	0	0	0	0	0	0	0	0	0	0	0	0
ON839178	I	0	0	0	0	0	0	0	0	0	0	0	0	0	0	0	0	0	0	0	0	0	0	0	0	0	0	0	0	0	0	0	0	0	0	0	0	0	0	0	0	0	0	0	0	0	0	0	0
ON839179	I	0	0	0	0	0	0	0	0	0	0	0	0	0	0	0	0	0	0	0	0	0	0	0	0	0	0	0	0	0.0351288	0.00883236	0	0	0	0	0	0	0	0	0	0	0	0	0	0	0	0	0	0
ON839180	I	0	0	0	0	0	0	0	0	0	0	0	0	0	0	0	0	0	0	0	0	0	0	0	0	0	0	0	0	0.679157	0.0706589	0.00576269	0	0	0	0	0	0	0	0	0	0	0	0	0	0	0	0	0
ON839181	K	0	0	0	0	0	0	0	0	0	0	0	0	0	0	0	0	0	0	0	0	0	0	0.0770086	0	0	0	0	0.0115026	0	0	0.00576269	0	0	0	0	0	0	0	0	0	0	0	0	0	0	0	0	0
ON839182	K	0.0230362	0	0.0332693	0.0266513	0.0144578	0	0	0	0.0118977	0	0	0	0	0	0	0.0248694	0.112307	0.0180995	0.0348943	0.0198886	0	0	0.256695	0	0.0164177	0	0	0.521452	0	0	0.0172881	0	0.00646412	0	0	0	0	0	0	0	0	0	0	0	0	0	0	0
[truncated: 19 more columns]
